# Supplementary material for: Adults with Dyslexia Demonstrate Large Effects of Crowding and Detrimental Effects of Distractors in a Visual Tilt Discrimination Task
Source: PLoS One. 2014 Sep 3;9(9):e106191. doi: 10.1371/journal.pone.0106191 (PMC4153542; doi:10.1371/journal.pone.0106191)
Supplement: Dataset S1 — Data collected. This spreadsheet includes psychometric details of participants and their percentage accuracy in the different conditions of the experiment. Information on the different column headings are provided below the dataset. (XLSX) [file pone.0106191.s001.xlsx]

## Sheet: Riz Main Datasheet - Study 2 - 
Group	Handedness	Age	Sex	Spelling	Reading	SWEsubtest	PDEsubtest	IQ	ADHD	Avg.DispDuration	SS0.S.E.L	SS0.S.E.R	SS0.S.H.L	SS0.S.H.R	SS2.C.E.L	SS2.C.E.R	SS2.C.H.L	SS2.C.H.R	SS2.S.E.L	SS2.S.E.R	SS2.S.H.L	SS2.S.H.R	SS4.S.E.L	SS4.S.E.R	SS4.S.H.L	SS4.E.H.R	SS8.S.E.L	SS8.S.E.R	SS8.S.H.L	SS8.S.H.R
Control	Right	22	Male	117	110	113	112	129	0	94.72	1	1	1	1	0.93	1	1	0.97	1	1	0.97	1	0.97	0.93	0.87	0.9	0.93	0.9	0.83	0.77
AwDys	Right	23	Female	87	96	106	93	119	1	108.47	1	0.97	1	0.97	0.8	0.8	0.8	0.77	0.93	0.9	0.87	0.9	0.77	0.83	0.77	0.87	0.63	0.73	0.47	0.73
Control	Right	38	Female	109	111	113	115	128	1	98.85	0.97	0.97	0.97	0.97	1	0.97	0.97	0.93	0.97	0.97	1	0.97	0.9	1	1	0.97	0.97	1	0.97	0.93
Control	Right	23	Female	114	105	113	120	119	2	99.9	0.97	0.97	0.97	1	1	0.97	0.93	0.93	0.97	0.97	0.97	1	0.93	1	0.97	0.87	0.93	0.8	0.8	0.77
AwDys	Right	24	Female	107	94	106	94	128	2	119.47	1	0.97	0.97	0.93	0.83	0.67	0.7	0.77	0.93	0.93	0.9	0.87	0.7	0.73	0.7	0.63	0.67	0.77	0.5	0.67
AwDys	Right	39	Male	107	90	111	95	127	2	110.84	0.97	1	0.97	0.97	0.8	0.83	0.83	0.7	1	0.97	0.87	0.93	0.73	0.77	0.47	0.7	0.67	0.7	0.4	0.67
AwDys	Right	25	Female	105	98	97	97	107	3	98.44	0.97	1	1	1	0.9	0.93	0.73	0.8	0.97	1	0.97	0.83	1	1	0.8	0.77	0.93	0.87	0.5	0.87
AwDys	Right	23	Female	89	102	103	94	129	3	153.83	1	1	1	0.93	0.87	0.83	0.73	0.8	0.9	0.93	0.83	0.9	0.8	0.83	0.8	0.77	0.67	0.8	0.47	0.73
Control	Right	28	Male	122	113	109	120	133	1	100.17	1	0.97	0.97	0.97	0.97	0.97	0.97	0.93	0.97	1	1	0.97	0.97	1	0.97	0.97	0.97	0.97	0.97	0.83
Control	Left	23	Female	123	112	111	120	121	3	101.42	1	1	0.97	1	1	1	0.97	1	0.93	0.93	0.93	0.9	0.93	0.93	0.9	0.9	0.87	0.93	0.8	0.83
Control	Right	23	Female	117	108	109	120	107	2	92.37	0.97	0.97	0.9	0.9	0.87	0.97	0.9	0.97	0.93	0.97	0.9	0.97	1	0.97	0.83	0.9	0.93	0.9	0.77	0.87
AwDys	Right	23	Male	99	95	97	93	112	2	99.92	1	1	1	0.97	1	0.9	0.63	0.83	0.97	0.97	0.93	0.97	0.97	1	1	1	0.6	0.83	0.57	0.7
Control	Left	35	Female	122	109	111	120	117	0	97.24	0.97	1	0.97	0.97	0.97	1	1	0.97	0.97	0.97	1	0.93	1	1	0.97	0.97	1	0.97	0.9	0.93
AwDys	Left	26	Female	107	102	98	94	113	3	159.53	1	1	1	0.97	0.97	0.87	0.77	0.67	0.73	0.83	0.83	0.77	1	1	0.93	1	0.83	0.9	0.47	0.83
Control	Right	39	Male	107	113	113	112	125	2	103.8	1	1	0.97	0.97	1	0.97	0.97	0.9	1	1	0.97	1	1	0.9	0.97	1	0.93	0.97	0.9	0.93
AwDys	Right	28	Male	108	106	96	96	112	1	121.86	1	0.9	0.87	0.87	0.87	0.87	0.87	0.83	0.9	0.9	0.93	0.8	0.77	0.93	0.77	0.93	0.77	0.9	0.53	0.87
Control	Right	24	Female	109	110	100	120	128	0	97.46	1	1	1	0.97	1	1	0.97	1	1	1	0.97	1	1	1	0.97	0.97	1	0.97	0.9	1
Control	Right	23	Female	121	110	100	112	127	2	98.44	1	1	1	0.97	0.8	0.87	0.83	0.8	1	0.97	0.9	0.97	0.93	0.9	0.83	0.87	0.93	0.87	0.8	0.83
AwDys	Right	30	Female	117	105	91	99	131	2	95.42	0.97	0.97	0.93	0.97	0.9	0.93	0.93	0.9	0.93	0.9	0.97	0.97	0.97	0.97	0.93	1	0.93	0.97	0.5	0.97
AwDys	Right	20	Female	109	102	89	100	117	3	107.72	0.87	0.9	0.77	0.93	0.93	0.83	0.93	0.73	0.9	0.9	0.93	0.8	0.93	0.97	0.73	0.73	0.93	0.9	0.4	0.83
AwDys	Right	30	Male	101	100	93	97	126	4	112.47	1	1	0.97	1	0.83	0.93	0.8	0.7	0.83	0.87	0.8	0.83	0.8	0.8	0.67	0.73	0.63	0.67	0.53	0.57
Control	Left	26	Male	119	111	106	115	128	0	89.54	0.93	1	0.97	1	0.93	0.9	0.87	0.87	0.97	0.97	0.93	0.9	0.9	0.97	0.97	0.93	0.97	1	1	0.93
Control	Right	23	Male	117	108	94	115	129	3	109.88	0.93	0.9	1	0.97	1	0.97	0.97	0.97	1	1	1	1	0.97	1	0.9	0.93	0.97	0.97	0.97	0.93
Control	Right	22	Male	123	119	113	112	130	3	101.08	0.93	0.93	0.9	0.9	1	0.97	0.93	1	0.93	0.93	0.93	0.93	0.97	1	1	1	1	1	0.97	1
Control	Right	28	Female	108	107	106	115	122	0	91.42	1	1	1	1	1	1	0.97	0.97	0.8	0.8	0.8	0.77	1	0.97	1	1	1	1	0.93	0.97
Control	Right	26	Female	117	108	100	120	126	2	99.98	1	1	1	0.97	0.93	0.9	0.97	0.8	0.97	0.93	0.9	0.97	0.9	0.87	0.83	0.87	0.9	0.87	0.87	0.87
AwDys	Right	29	Male	108	96	87	93	124	3	100.45	1	1	1	0.97	0.87	0.83	0.7	0.63	0.87	0.97	0.93	0.97	0.87	0.87	0.73	0.73	0.63	0.8	0.5	0.8
Control	Right	24	Male	119	111	112	118	118	2	94.08	1	1	1	0.97	0.93	0.9	0.97	0.8	0.97	0.93	0.9	0.97	0.9	0.87	0.83	0.87	0.9	0.87	0.87	0.87
AwDys	Right	26	Female	111	100	103	94	119	3	133.22	1	1	1	1	0.93	0.83	0.7	0.73	0.93	0.97	0.83	0.9	0.8	0.83	0.73	0.87	0.7	0.93	0.5	0.9
AwDys	Right	24	Male	95	98	110	98	112	5	115.4	0.97	1	0.97	0.97	0.84	0.83	0.72	0.86	0.98	0.95	0.85	0.92	0.73	0.77	0.47	0.7	0.67	0.7	0.4	0.67
AwDys	Right	21	Female	92	100	104	102	116	5	121.24	0.97	1	1	1	0.8	0.87	0.74	0.9	0.88	0.89	0.83	0.9	1	1	0.8	0.77	0.93	0.87	0.5	0.87
AwDys	Right	27	Male	88	96	102	94	109	7	119.54	0.97	0.97	0.93	0.97	0.82	0.88	0.8	0.92	0.92	0.9	0.87	0.8	0.97	0.97	0.93	1	0.93	0.97	0.5	0.97
AwDys	Left	25	Male	90	95	98	96	111	6	109.42	0.87	0.9	0.77	0.93	0.92	0.87	0.87	0.8	0.86	0.92	0.8	0.78	0.93	0.97	0.73	0.73	0.93	0.9	0.4	0.83
AwDys	Right	23	Female	93	97	96	98	114	6	144.82	1	1	1	1	0.89	0.8	0.78	0.68	0.8	0.88	0.79	0.93	0.8	0.83	0.73	0.87	0.7	0.93	0.5	0.9
Information on column headings:
	Spelling	Numeric	WIAT-II Spelling standard score
	Reading	Numeric	WIAT-II Reading Standard Score
	SWEsubtest	Numeric	TOWRE-SWE Standard Score
	PDEsubtest	Numeric	TOWRE-PDE standard Score
	IQ	Numeric	WAIS or WASI IQ
	ADHD	Numeric	ADHD score
	Avg.DispDuration	Numeric	Mean duration of display required for accuracy in required range
	SS0.S.E.L	Numeric	Left target, no distractors, easy tilt
	SS0.S.E.R	Numeric	Right target, no distractors, easy tilt
	SS0.S.H.L	Numeric	Left target, no distractors, hard tilt
	SS0.S.H.R	Numeric	Right target, no distractors, hard tilt
	SS2.C.E.L	Numeric	Left target, two crowded distractors, easy tilt
	SS2.C.E.R	Numeric	Right target, two crowded distractors, easy tilt
	SS2.C.H.L	Numeric	Left target, two crowded distractors, hard tilt
	SS2.C.H.R	Numeric	Right target, two crowded distractors, hard tilt
	SS2.S.E.L	Numeric	Left target, two spread distractors, easy tilt
	SS2.S.E.R	Numeric	Right target, two spread distractors, easy tilt
	SS2.S.H.L	Numeric	Left target, two spread distractors, hard tilt
	SS2.S.H.R	Numeric	Right target, two crowded distractors, hard tilt
	SS4.S.E.L	Numeric	Left target, four distractors, easy tilt
	SS4.S.E.R	Numeric	Right target, four distractors, easy tilt
	SS4.S.H.L	Numeric	Left target, four distractors, hard tilt
	SS4.E.H.R	Numeric	Right target, four distractors, hard tilt
	SS8.S.E.L	Numeric	Left target, eight distractors, easy tilt
	SS8.S.E.R	Numeric	Right target, eight distractors, easy tilt
	SS8.S.H.L	Numeric	Left target, eight distractors, hard tilt
	SS8.S.H.R	Numeric	Right target, eight distractors, hard tilt
